# Supplementary material for: The improvement of the in vitro plant regeneration in barley with the epigenetic modifier of histone acetylation, trichostatin A
Source: J Appl Genet. 2023 Nov 14;65(1):13–30. doi: 10.1007/s13353-023-00800-9 (PMC10789698; doi:10.1007/s13353-023-00800-9)
Supplement: Supplementary file 1 — ESM 1 [file 13353_2023_800_MOESM1_ESM.xlsx]

## Sheet: Arkusz1
	gene	primer Forward	primer Reverse
	EF1	5'-CCCTCCTCTTGGTCGTTTTG-3'	5'-ATGACACCAACAGCCACAGTTT-3'
	LEC1	5'-GTACTACGGAGGGGCATACG-3'	5'-TCTGGTGGTTCTCGAAGTTG-3'
	FUS3	5'-GCAAGAGAGGGGTGATTGTT-3'	5'-CAATCAACCACACACGTCAA-3'
	BBM	5'-GGCAGGAGTACATTGCGTAT-3'	5'-TATCCTTGCTTGCCATCTTC-3'
	ERF022	5'-GCTCTGATGATCTGGAGCCC-3'	5'-ACCACTCGTCATTGTCCACC-3'
	PHB	5'-CGTCCATCTTGGTATCGCGA-3'	5'-CAAAGTCGTCGGCGCATAAG-3'
	YUC10	5'-TTTTGATTGTTGGCGCAGGG-3'	5'-GCCATAATGATGCGCTGCAA-3'
	TAA1	5'-TCTTCACGGTGTCCAAGAGC-3'	5'-GAGCTCCACGAACTTGGTCA-3'
	HDA6	5'-GCCTCCGTTTTCTCAGGTCA-3'	5'-TTCAACGCCAACAGCAACTG-3'
	HDA19	5'-GTCTTCGACGGCCTCTACAG-3'	5'-GAGACCGTGGTTGAGCTTGA-3'
