# Supplementary material for: The improvement of the in vitro plant regeneration in barley with the epigenetic modifier of histone acetylation, trichostatin A
Source: J Appl Genet. 2023 Nov 14;65(1):13–30. doi: 10.1007/s13353-023-00800-9 (PMC10789698; doi:10.1007/s13353-023-00800-9)
Supplement: Supplementary file 4 — ESM 4 [file 13353_2023_800_MOESM4_ESM.xlsx]

## Sheet: Supplementary table 1
Supplementary table 1. Media composition
	CIM medium				K4NB medium
	Components				Components
	MS salt	4.3 g/L			K4N Macro 20x	50 ml/L
	Maltose	30.0 g/L			K-Mikro 1000x	1 ml/L
	Proline	0.69 g/L			NaFeEDTA	27.5 mg/L
	Casein hydrosylate	1.0 g/L			B5 vitamins 1000x	1 ml/L
	Myo-inosytol	0.25 g/L			Glutamine	146.4 mg/L
	Thiamine-HCl	1.0 mg/L			BAP	0.225 mg/L
	Dicamba	2.5 mg/L			Maltose	36.03 g/L
	CuSO4	1.25 mg/L			CuSO4	1.23 mg/L
	Timentin	150.0 mg/L			Timentin	150.0 mg/L
	Cefotaxime	200.0 mg/L			Adjust pH (NaOH 6N) to 5,8
	Adjust pH (NaOH 6N) to 5,8				Phytagel	3.0 g/L
	Phytagel	3.0 g/L
					K4NB Macro (20x)
					components
					NH4NO3	6.4 g/L
					KNO3	72.8 g/L
					KH2PO4	6.8 g/L
					CaCl2 · 2H2O	8.82 g/L
					MgSO4 · 7H2O	4.92 g/L
					K micro minerals (1,000x)
					components
					MnSO4·H2O	4 mg/L
					H3BO3	31 mg/L
					ZnSO4·7H2O	72 mg/L
					CoCl2·6H2O	0.24 mg/L
					CuSO4·5H2O	0.25 mg/L
					Na2MoO4·2H2O	1.2 mg/L
					KI	1.7 mg/L
					B5 vitamins (1,000×): 112 g/L ready-to-use product (Duchefa,
					no. G 0415.0100), filter-sterilized and stored at −20 ¡C
